# Supplementary material for: A folate inhibitor exploits metabolic differences in Pseudomonas aeruginosa for narrow-spectrum targeting
Source: Nat Microbiol. 2024 Apr 9;9(5):1207–19. doi: 10.1038/s41564-024-01665-2 (PMC11087268; doi:10.1038/s41564-024-01665-2)
Supplement: Supplementary file 4 — Statistical source data. [file 41564_2024_1665_MOESM4_ESM.xlsx]

## Sheet: Sheet1
Panel C										Panel D					Panel E								Panel F					Panel G								Panel H
PA14 CFU/mL	DMSO		Trimethoprim		IRS143		Polymixin B			Tri_uM	Tri_fractional initial velocity	Fluorofolin_uM	Fluorofolin_fractional initial velocity		Normalized activity to no drug control								Normalized Ion Counts					Sample	Trimethoprim (291)	Verapamil (455)	Ratio	Conc (nmol/L)	nmol/OD600	µmol/OD600			AUC0-90min	nmol*min/OD600
Time (hours)	Mean	SD	Mean	SD	Mean	SD	Mean	SD		0.00168373	0.92734	9.91e-05	1.00663		Concentration (nM)	Fluorofolin_1	Fluorofolin_2		Concentration nM	MTX_1	MTX_2		dUMP	DMSO	Trimethoprim	Fluorofolin		pa-tmp30-1	26948.5	705473	0.0381992	0.253479	0.429625	4.29625		Replicate	PA14: IRS-143	PA14: Trimethoprim
0	197000	28010.1	197000	28010.1	197000	28010.1	197000	28010.1		0.00323276	1.20648	0.000507393	1.00946		2000	0.039939	0.01531		800	0.071152	0.045966		1	4322	2000000	5000000		pa-tmp-30-2	34118.3	702666	0.0485555	0.3222	0.546101	5.46101		1	1300	254
1	286000	19850.5	178000	38291.6	211000	36891	81.6667	66.0728		0.00840517	0.967213	0.000792664	0.793665		500	0.137273	0.103448		200	0.028939	0.103448		2	9366.2	3000000	3000000		pa-tmp-30-3	17798.2	754050	0.0236035	0.156625	0.265467	2.65467	Removed from analysis due to abnormal Verapamil values	2	1470	284
2	452000	30391.5	187000	21896.6	171000	51214.7	17.7778	10.2722		0.012931	0.120847	0.00101479	0.781937		125	0.256667	0.222069		50	0.071152	0.145586		3	8799.1	2000000	2000000		pa-tmp-60-1	21175.2	732564	0.0289056	0.191809	0.251718	2.51718		3	1340	182
4	2.94444e+06	186973	338889	31613.8	206667	30984	20	12.7898		0.0134698	0.40529	0.00152192	0.934115		31.25	0.38697	0.482759		12.5	0.102394	0.130276							pa-tmp-60-2	22084.1	716999	0.0308007	0.204385	0.268221	2.68221
										0.0168103	0.0749134	0.00158533	0.560402		7.8125	0.572424	0.64		3.125	0.372424	0.371724		GAR	DMSO	Trimethoprim	Fluorofolin		pa-tmp-60-3	23978	746839	0.032106	0.213046	0.279588	2.79588
										0.0336207	0.00406325	0.00202957	0.702001		1.95312	0.921515	1.02013		0.78125	0.818788			1	1000	163607	62925.5		pa-tmp-90-1	29762.3	655594	0.0453975	0.301244	0.329589	3.29589
										0.0672414	-0.0550008	0.00405914	0.549126		0.488281	1.03909			0.195313	0.943636			2	1000	121038	135659		pa-tmp-90-2	24918.9	684174	0.0364219	0.241685	0.264425	2.64425
										0.0344828	0.485006	0.00608766	0.131692		0.12207	1.03909			0.048828	0.919697			3	1000	24881.8	3851.78		pa-tmp-90-3	34138.6	655594	0.0520727	0.345539	0.378052	3.78052
										0.0172414	0.682103	0.00634131	0.516927															Sample	Fluorofolin ion count	Verapamil (455)	Ion Ct Ratio	Conc (nmol/L)	nmol/L*OD600	nmol/OD600
										0.00862069	0.765359	0.00811828	0.196965										AICAR	DMSO	Trimethoprim	Fluorofolin		pa-Fluorofolin-30-1	142134	719335	0.197591	1.0527	1.83396	18.3396
										0.00431035	0.812651	0.0121753	0.0755476										1	9209.98	1099947	667209		pa-Fluorofolin-30-2	168526	687113	0.245268	1.3067	2.27648	22.7648
										0.00215517	0.836924	0.0126826	0.00020016										2	8265.25	1907694	798823		pa-Fluorofolin-30-3	135010	662603	0.203756	1.08554	1.89119	18.9119
												0.0162366	0.363362										3	8024.51	151411	294672		pa-Fluorofolin-60-1	164498	710981	0.231368	1.23265	1.71201	17.1201
												0.0253653	0.000446148															pa-Fluorofolin-60-2	186248	727837	0.255893	1.36331	1.89348	18.9348
												0.0324731	-0.032705															pa-Fluorofolin-60-3	167253	681648	0.245366	1.30722	1.81559	18.1559
																												pa-Fluorofolin-90-1	169263	721523	0.234592	1.24982	1.55838	15.5838
																												pa-Fluorofolin-90-2	146417	673577	0.217372	1.15808	1.44399	14.4399
																												pa-Fluorofolin-90-3	160593	699199	0.229682	1.22366	1.52577	15.2577
