# Supplementary material for: A folate inhibitor exploits metabolic differences in Pseudomonas aeruginosa for narrow-spectrum targeting
Source: Nat Microbiol. 2024 Apr 9;9(5):1207–19. doi: 10.1038/s41564-024-01665-2 (PMC11087268; doi:10.1038/s41564-024-01665-2)
Supplement: Supplementary file 5 — Statistical source data. [file 41564_2024_1665_MOESM5_ESM.xlsx]

## Sheet: Sheet1
Panel A					Panel B			SMX Conc(ug/mL)													Panel C	log 10(CFU/ mouse)				Panel D	log 10(CFU/ mouse)
ng/mL Fluorofolin					FIC index			1250.00	625.00	312.50	156.25	78.13	39.06	19.53	9.77	4.88	2.44	1.22	0		Fluorofolin	SMX	Fluorofolin + SMX	Untreated			Untreated + thymidine	Fluorofolin+ SMX+thymidine
Time(hours)	Mouse 1	Mouse 2	Mouse 3			Fluorofolin (ug/mL)	25	8.5	8.5	8.5	8.25	8.125	8	8	8	8	8	8	8		9.3	8.8	6.42	9.56			9.8	7.21
0.083	880	1290	1470				12.5	6	5	4.5	4.25	4.125	4	4	4	4	4	4	4		9.24	8.33	6.94	9.42			9.94	7.53
0.25	2220	2880	2500				6.25	4	3	2.5	2.25	2.125	2	2	2	2	2	2	2		9.05	8.57	7.33	9.27			9.8	7.8
0.5	2810	3070	2970				3.125	3	2	1.5	1.25	1.125	1	1	1	1	1	1	1		9.05	7.94	5.8	9.3			9.51	6.94
1	2930	3980	3260				1.56	2.5	1.5	1	0.75	0.625	0.5625								9.1	8.8	6.49	9.53			9.6	8.18
2	3640	4080	3760				0.78	2.25	1.25	0.75	0.5	0.375
4	3460	4460	3060				0.39	2.125	1.125	0.625	0.375
8	1640	2580	1400				0	2	1
24	430	287	1740
