# Supplementary material for: A folate inhibitor exploits metabolic differences in Pseudomonas aeruginosa for narrow-spectrum targeting
Source: Nat Microbiol. 2024 Apr 9;9(5):1207–19. doi: 10.1038/s41564-024-01665-2 (PMC11087268; doi:10.1038/s41564-024-01665-2)
Supplement: Supplementary file 6 — Statistical source data. [file 41564_2024_1665_MOESM6_ESM.xlsx]

## Sheet: Sheet1
Panel A	OD600 of E. coli MG1655							Panel B	OD600 of P. Aeruginosa PA14							Panel C	E.coli MG1655	P. Aeruginosa PA14
Time (min)	Fluorofolin_1	Fluorofolin_2	Fluorofolin_1 + TMI	Fluorofolin_1 + TMI	DMSO_1	DMSO_2		Time (min)	Fluorofolin_1	Fluorofolin_2	Fluorofolin_1 + TMI	Fluorofolin_1 + TMI	DMSO_1	DMSO_2			CFU/mL	CFU/mL
10	-0.0085	0.00353553	0.007	0.00565685	0.0045	0.00777817		0	-0.00105	0.004313	0.00375	0.001485	-0.00135	0.004596		DMSO_1	600000	3450000
20	-0.0085	0.00494975	0.0075	0.00636396	0.005	0.00707107		10.6767	0.0006	0.002263	0.00385	0.000919	0.00055	0.003606		DMSO_2	450000	3900000
30	-0.009	0.00424264	0.0065	0.00636396	0.0075	0.00636396		21.355	0.0023	0.002687	0.00465	0.000919	0.0013	0.004808		DMSO_3	300000	3300000
40	-0.0085	0.00494975	0.0075	0.00636396	0.01	0.00565685		32.0317	0.0029	0.004101	0.00605	0.001061	0.00135	0.004879		Fluorofolin_1	10	39
50	-0.0075	0.00494975	0.0085	0.00636396	0.015	0.00565685		42.7083	0.0035	0.001273	0.00645	0.001061	0.0032	0.005091		Fluorofolin_2	10	46
60	-0.0065	0.00494975	0.0085	0.00636396	0.022	0.00565685		53.385	0.00485	0.003041	0.00815	0.000212	0.00325	0.004172		Fluorofolin_3	10	40
70	-0.005	0.00565685	0.0105	0.00777817	0.03	0.00565685		64.0617	0.00425	0.002192	0.00775	0.001061	0.004	0.004384		Fluorofolin_1 + TMI	1050000	10
80	-0.003	0.00565685	0.012	0.00707107	0.038	0.00707107		74.7383	0.0047	0.002687	0.00825	0.001344	0.00455	0.003323		Fluorofolin_2 + TMI	1500000	10
90	-0.0015	0.00636396	0.0135	0.00777817	0.047	0.00707107		85.415	0.00495	0.002192	0.0086	0.00099	0.0073	0.004808		Fluorofolin_3 + TMI	1350000	200
100	0.001	0.00707107	0.015	0.00707107	0.0595	0.0106066		96.0917	0.00565	0.002475	0.0088	0.001273	0.0084	0.004667
110	0.0035	0.00636396	0.0175	0.00777817	0.0735	0.0120208		106.768	0.006	0.002828	0.00895	0.002192	0.00995	0.003889
120	0.006	0.00707107	0.0195	0.00777817	0.0915	0.0176777		117.445	0.0073	0.002687	0.00965	0.001768	0.01125	0.00502
130	0.009	0.00707107	0.0225	0.00777817	0.109	0.019799		128.123	0.0085	0.002687	0.00995	0.001485	0.0131	0.005657
140	0.0125	0.00777817	0.025	0.00848528	0.121	0.019799		138.8	0.00865	0.002192	0.0106	0.002121	0.01565	0.005162
150	0.0155	0.00777817	0.028	0.00848528	0.132	0.0183848		149.477	0.0096	0.002828	0.01185	0.002192	0.01895	0.005445
160	0.018	0.00848528	0.0305	0.00777817	0.1455	0.0162635		160.153	0.01045	0.002475	0.0109	0.001556	0.02325	0.006435
170	0.02	0.00848528	0.0345	0.00777817	0.161	0.0127279		170.83	0.01095	0.002475	0.01125	0.001626	0.02835	0.008132
180	0.023	0.00848528	0.038	0.00848528	0.179	0.00848528		181.507	0.01175	0.001768	0.01245	0.001768	0.03355	0.006859
190	0.0255	0.00919239	0.042	0.00848528	0.196	0.00282843		192.183	0.0127	0.003111	0.01295	0.001768	0.0401	0.010324
200	0.028	0.00848528	0.0465	0.00777817	0.21	0.00141421		202.86	0.0136	0.003111	0.0136	0.00099	0.04835	0.010253
210	0.0305	0.00919239	0.052	0.00848528	0.2215	0.00777817		213.537	0.01395	0.002192	0.01355	0.000495	0.0587	0.012162
220	0.033	0.00989949	0.0575	0.00777817	0.2315	0.0120208		224.213	0.01515	0.002899	0.01385	0.001061	0.0706	0.012869
230	0.035	0.00989949	0.0625	0.00777817	0.24	0.019799		234.89	0.01575	0.002758	0.0143	0.001556	0.0842	0.015698
240	0.0365	0.00919239	0.068	0.00707107	0.2475	0.0247487		245.567	0.0166	0.002828	0.0154	0.00198	0.10245	0.01888
250	0.0395	0.00919239	0.0745	0.00777817	0.257	0.0282843		256.243	0.0165	0.00198	0.01575	0.002051	0.1211	0.020506
260	0.0405	0.00919239	0.0815	0.00636396	0.2685	0.0318198		266.922	0.01705	0.001768	0.0155	0.00198	0.1415	0.021496
270	0.042	0.00848528	0.0875	0.00636396	0.278	0.0325269		277.598	0.01815	0.002333	0.0159	0.002828	0.16125	0.018314
280	0.044	0.00989949	0.094	0.00565685	0.2865	0.0318198		288.275	0.01805	0.001626	0.01755	0.001485	0.1806	0.018809
290	0.0455	0.00919239	0.1	0.00565685	0.2935	0.0318198		298.952	0.0199	0.000283	0.01775	0.003182	0.19595	0.016193
300	0.0475	0.00919239	0.105	0.00565685	0.3005	0.0318198		309.628	0.0191	0.00099	0.01825	0.001344	0.2125	0.014001
310	0.0485	0.00919239	0.1105	0.00494975	0.3065	0.0304056		320.305	0.0205	0.000849	0.0182	0.001414	0.22545	0.012233
320	0.0505	0.00919239	0.1155	0.00494975	0.3135	0.0289914		330.982	0.01975	7.07e-05	0.0183	0.001273	0.2361	0.011879
330	0.0515	0.00919239	0.1215	0.00494975	0.3185	0.0275772		341.658	0.0208	0.000849	0.0174	0.002263	0.2437	0.010465
340	0.053	0.00848528	0.1265	0.00494975	0.3235	0.0289914		352.335	0.0206	0.000424	0.01685	0.001909	0.2538	0.010607
350	0.0545	0.00919239	0.132	0.00424264	0.3295	0.0275772		363.012	0.02055	0.000495	0.01765	0.001626	0.25695	0.009687
360	0.0555	0.00919239	0.136	0.00565685	0.3345	0.0289914		373.688	0.0208	0	0.01775	0.001344	0.2629	0.008202
370	0.0565	0.00919239	0.14	0.00565685	0.3385	0.0304056		384.365	0.02105	0.001061	0.01795	0.001768	0.2665	0.008202
380	0.0575	0.00919239	0.1435	0.00494975	0.344	0.0296985		395.042	0.02085	0.000354	0.01805	0.000212	0.2708	0.008485
390	0.058	0.00989949	0.147	0.00565685	0.347	0.0296985		405.718	0.02185	0.001485	0.01805	0.001061	0.27575	0.007849
400	0.059	0.00989949	0.151	0.00565685	0.3515	0.0304056		416.395	0.02155	0.000636	0.01825	0.001202	0.27765	0.008697
410	0.0595	0.00919239	0.155	0.00565685	0.3545	0.0304056		427.072	0.02275	0.001909	0.01805	0.001202	0.2786	0.008344
420	0.0605	0.00919239	0.1585	0.00494975	0.358	0.0311127		437.748	0.02165	0.000354	0.01825	0.001344	0.28135	0.008415
430	0.061	0.00848528	0.163	0.00565685	0.3605	0.0304056		448.425	0.0225	0.000849	0.018	0.000141	0.28395	0.007566
440	0.0615	0.00919239	0.167	0.00565685	0.364	0.0311127		459.102	0.0221	0	0.0175	0.000141	0.2829	0.008485
450	0.062	0.00848528	0.1715	0.00636396	0.3665	0.0304056		469.78	0.0226	0	0.01855	0.000354	0.28715	0.008697
460	0.062	0.00848528	0.176	0.00565685	0.3705	0.0304056		480.457	0.02355	0.000354	0.0181	0.000707	0.2876	0.009334
470	0.063	0.00989949	0.181	0.00565685	0.372	0.0311127		491.133	0.02265	0.000778	0.01785	0.000495	0.28805	0.009546
480	0.0635	0.00919239	0.1855	0.00636396	0.375	0.0311127		501.81	0.02275	0.000636	0.01825	0.001061	0.28995	0.009829
490	0.0635	0.00919239	0.19	0.00565685	0.377	0.0325269		512.487	0.023	0.000707	0.0184	0.000849	0.28805	0.009687
500	0.064	0.00848528	0.1955	0.00636396	0.3795	0.0318198		523.163	0.02375	0.000354	0.01965	0.000354	0.2906	0.00693
510	0.064	0.00848528	0.2005	0.00494975	0.382	0.0325269		533.84	0.02255	0.000636	0.0189	0.000283	0.28955	0.006293
520	0.064	0.00848528	0.2055	0.00494975	0.3835	0.0318198		544.517	0.02295	0.001344	0.0184	0	0.28645	0.006293
530	0.064	0.00848528	0.21	0.00424264	0.387	0.0311127		555.193	0.0233	0.000566	0.01805	0.000212	0.286	0.006505
540	0.064	0.00848528	0.2145	0.00353553	0.387	0.0325269		565.87	0.02345	0.001202	0.0187	0.000566	0.28615	0.006718
550	0.0645	0.00919239	0.2185	0.00353553	0.3895	0.033234		576.547	0.0235	0.000424	0.01815	0.000354	0.28505	0.008556
560	0.0645	0.00919239	0.2235	0.00212132	0.392	0.0325269		587.223	0.0238	0.001131	0.0183	0.000283	0.2853	0.009758
570	0.064	0.00848528	0.228	0.00141421	0.393	0.0339411		597.9	0.02355	0.001061	0.0185	0.001414	0.2839	0.00891
580	0.0645	0.00919239	0.2325	0.00070711	0.395	0.0339411		608.577	0.02375	7.07e-05	0.01775	0.000778	0.28475	0.009546
590	0.064	0.00848528	0.236	0	0.397	0.0325269		619.253	0.0233	0.000141	0.01775	7.07e-05	0.2849	0.010465
600	0.064	0.00848528	0.2395	0.00070711	0.3975	0.033234		629.938	0.0237	0.002263	0.0188	0.001273	0.28555	0.009687
610	0.064	0.00848528	0.2425	0.00070711	0.399	0.0353553		640.617	0.0219	0.000707	0.01735	0.000354	0.287	0.011314
620	0.063	0.00848528	0.2445	0.00212132	0.4005	0.0346482		651.293	0.0225	0.001131	0.0176	0.000707	0.2872	0.011455
630	0.063	0.00848528	0.2485	0.00212132	0.402	0.0353553		661.97	0.02345	0.001061	0.01795	0.000354	0.2894	0.011738
640	0.0625	0.00919239	0.251	0.00282843	0.403	0.0353553		672.647	0.0222	0.001556	0.0186	0.001273	0.289	0.012869
650	0.0625	0.00919239	0.2545	0.00353553	0.4045	0.0360625		683.325	0.02275	0.001485	0.01835	7.07e-05	0.29085	0.01294
660	0.063	0.00989949	0.2575	0.00494975	0.406	0.0367695		694.003	0.022	0.002263	0.0169	0.000707	0.29085	0.013223
670	0.062	0.00848528	0.261	0.00707107	0.408	0.0367695		704.68	0.0211	0.001838	0.01755	0.001485	0.2938	0.012445
680	0.062	0.00848528	0.265	0.00848528	0.409	0.0367695		715.357	0.0212	0.002404	0.01785	0.002051	0.2935	0.012587
690	0.0615	0.00919239	0.269	0.0113137	0.41	0.0367695		726.033	0.0222	0.00198	0.017	0.000566	0.29535	0.013364
700	0.0615	0.00919239	0.273	0.0141421	0.411	0.0381838		736.71	0.02115	0.002333	0.017	0.001131	0.29555	0.012799
710	0.0605	0.00919239	0.277	0.0169706	0.412	0.0381838		747.387	0.0209	0.002263	0.01705	0.000212	0.2976	0.013718
720	0.0605	0.00919239	0.2805	0.0190919	0.4135	0.0388909		758.063	0.02005	0.003182	0.0166	0.002546	0.2982	0.014284
730	0.0605	0.00919239	0.284	0.0212132	0.415	0.039598		768.74	0.0201	0.00297	0.0174	0.000849	0.2999	0.013435
740	0.0605	0.00919239	0.287	0.0240416	0.416	0.039598		779.417	0.01985	0.004031	0.0175	0.000283	0.3019	0.013152
750	0.0595	0.00919239	0.2895	0.0247487	0.418	0.039598		790.093	0.0204	0.002828	0.01655	0.001768	0.3028	0.014566
760	0.0605	0.00919239	0.2925	0.026163	0.419	0.039598		800.77	0.01905	0.003465	0.01625	0.000919	0.30405	0.015061
770	0.06	0.00989949	0.2945	0.0275772	0.42	0.0410122		811.448	0.0192	0.004101	0.0171	0.000424	0.3056	0.014708
780	0.0585	0.00919239	0.297	0.0282843	0.421	0.0410122		822.125	0.01775	0.002616	0.01585	0.000495	0.30635	0.015203
790	0.0585	0.00919239	0.2995	0.0289914	0.423	0.0410122		832.802	0.0176	0.001838	0.017	0.000566	0.3068	0.014991
800	0.058	0.00989949	0.3015	0.0289914	0.424	0.0424264		843.478	0.0171	0.002546	0.01615	0.001061	0.31165	0.015061
810	0.0585	0.00919239	0.3045	0.0304056	0.426	0.0424264		854.155	0.0173	0.002121	0.01665	0.001626	0.3106	0.014708
820	0.0575	0.00919239	0.3065	0.0304056	0.4275	0.0445477		864.832	0.01695	0.002899	0.0158	0.001414	0.3129	0.015981
830	0.0575	0.00919239	0.309	0.0311127	0.429	0.0438406		875.508	0.01655	0.002758	0.01545	0.001202	0.31375	0.015203
840	0.0575	0.00919239	0.311	0.0311127	0.43	0.0438406		886.185	0.0167	0.002404	0.0161	0.000283	0.3149	0.015132
850	0.057	0.00989949	0.3125	0.0318198	0.431	0.0452548		896.862	0.0164	0.003253	0.0146	0.000707	0.31595	0.014496
860	0.0565	0.00919239	0.315	0.0325269	0.433	0.0452548		907.538	0.01595	0.001909	0.0159	0.001273	0.31815	0.014637
870	0.056	0.00989949	0.3165	0.0318198	0.4345	0.0445477		918.215	0.01605	0.002758	0.01455	0.000919	0.3196	0.014849
880	0.0565	0.00919239	0.318	0.0325269	0.436	0.0452548		928.892	0.0158	0.003818	0.01495	0.000919	0.32135	0.01492
890	0.056	0.00848528	0.3205	0.0318198	0.438	0.0452548		939.568	0.01565	0.002616	0.01505	0.000919	0.32195	0.015344
900	0.055	0.00848528	0.3215	0.0318198	0.439	0.0438406		950.245	0.01725	0.002616	0.0163	0.000424	0.32355	0.014779
910	0.055	0.00848528	0.3225	0.0318198	0.4405	0.0459619
920	0.0545	0.00919239	0.324	0.0311127	0.4415	0.0445477
930	0.0545	0.00919239	0.326	0.0311127	0.443	0.0452548
940	0.0535	0.00919239	0.327	0.0311127	0.4455	0.0445477
950	0.054	0.00848528	0.3285	0.0304056	0.4465	0.0431335
960	0.053	0.00848528	0.329	0.0296985	0.449	0.0424264
970	0.053	0.00848528	0.33	0.0296985	0.45	0.0424264
