# Supplementary material for: A folate inhibitor exploits metabolic differences in Pseudomonas aeruginosa for narrow-spectrum targeting
Source: Nat Microbiol. 2024 Apr 9;9(5):1207–19. doi: 10.1038/s41564-024-01665-2 (PMC11087268; doi:10.1038/s41564-024-01665-2)
Supplement: Supplementary file 7 — Statistical source data. [file 41564_2024_1665_MOESM7_ESM.xlsx]

## Sheet: Sheet1
Panel B		OD600 Values	OD600 Values	OD600 Values	OD600 Values	OD600 Values	OD600 Values	OD600 Values	OD600 Values		Panel C						Panel E				Panel F	Surival % with PA infection				Panel G	% Growth
	Time (min)	Mutant_Cipro_1	Mutant_Cipro_2	WT_Cipro_1	WT_Cipro_2	Mutant_Fluorofolin_1	Mutant_Fluorofolin_2	WT_Fluorofolin_1	WT_Fluorofolin_2		Resistance Frequency							DMSO only	+ 1 uM PQS		0 is censored, 1 is found dead					Isolate#	Fluorofolin 50ug/mL	Ciprofloxacin 50ug/mL	Gentamycin 50ug/mL	Meropenem 50ug/mL
	0	0.0067	0.0045	0.0086	0.0108	0.004	0.011	0.001	0		Replicate	Fluorofolin	Ciprofloxacin	Gentamycin	Meropenem		PA14	14.8415	15.8282		Time (Hours)	Wildtype PA14	mexS Mutant	nfxB Mutant		1	1.36571	1.67772	0.651828	113.227
	10.6983	0.0075	0.0057	0.0094	0.012	0.005	0.012	0.002	0		1	2.2e-06	3.31e-06	1.21e-06	3.57e-06		PA14	13.8023	16.194		30	0				2	33.6227	13.9416	105.422	104.859
	21.3967	0.008	0.0066	0.0103	0.0098	0.005	0.011	0.003	0.001		2	2.4e-06	3.23e-06	1.66e-06	3.25e-06		PA14	16.1364	15.1165		30	0				3	1.4879	61.6248	61.3464	93.4328
	32.0967	0.0085	0.0069	0.011	0.0108	0.005	0.011	0.003	0.001		3	1.5e-06	2.63e-06				mexS Mutant	6.10973	10.0838		30	0				4	0.957857	0.704828	179.172	45.5006
	42.795	0.0095	0.0072	0.013	0.0112	0.005	0.011	0.004	0.002								mexS Mutant	10.0015	9.87703		30	0				5	2.15292	0.54398	0	93.4656
	53.4933	0.0092	0.0075	0.012	0.0121	0.006	0.012	0.004	0.002								mexS Mutant	8.40193	13.1798		30	0				6	1.31864	0.524328	89.7261	77.5947
	64.1917	0.0106	0.0087	0.0131	0.0122	0.006	0.012	0.004	0.002								nfxB mutant	4.20943	8.21903		30	0	0			7	5.78301	49.4263	110.349	101.901
	74.89	0.0109	0.009	0.0133	0.0132	0.006	0.012	0.004	0.003								nfxB mutant	4.25223	6.01643		30	0	0			8	1.14579	0.589563	97.3307	45.9194
	85.59	0.011	0.0093	0.0141	0.0132	0.007	0.013	0.005	0.004								nfxB mutant	4.23083	7.11773		30	0	0	0		9	4.68542	3.25976	0	53.5808
	96.2883	0.0115	0.01	0.015	0.0141	0.006	0.012	0.005	0.004								PqsA KO	0.07103	17.5069		30	0	0	0		10	1.4213	0.776808	0	5.36667
	106.987	0.0118	0.0105	0.0153	0.0148	0.007	0.012	0.005	0.004								PqsA KO	-0.46247	16.392		30	0	0	0		11	70.7561	14.0209	111.492	99.5105
	117.685	0.0123	0.0105	0.0163	0.0155	0.007	0.013	0.005	0.004								PqsA KO	0.39143	16.1857		30	0	0	0		12	1.11538	103.759	30.6669	98.7175
	128.383	0.0129	0.0113	0.0173	0.0161	0.007	0.013	0.006	0.005												30	0	0	0		13	1.43376	11.3383	9.61114	37.9571
	139.083	0.0133	0.0117	0.0177	0.0172	0.007	0.013	0.006	0.005												30	0	0	0		14	79.5426	0.15493	99.0331	104.583
	149.782	0.0139	0.0127	0.0185	0.0176	0.008	0.013	0.007	0.006												30	0	0	0		15	83.6568	4.04358	99.6274	111.823
	160.48	0.0145	0.0134	0.0186	0.0179	0.008	0.014	0.007	0.006												30	0	0	0		16	1.04807	58.6878	86.3373	82.8716
	171.18	0.0156	0.0143	0.0189	0.0189	0.008	0.013	0.007	0.006												30	0	0	0		17	3.32236	59.2872	0.576341	101.338
	181.878	0.0164	0.0152	0.0202	0.0192	0.009	0.014	0.007	0.007												30	0	0	0		18	0.260372	34.4784	84.8111	69.0131
	192.577	0.0174	0.0161	0.0205	0.0192	0.009	0.015	0.007	0.007												30	0	0	0		19	2.92758	2.51659	0	139.474
	203.275	0.0176	0.0174	0.0202	0.0196	0.01	0.015	0.008	0.008												30	0	0	0		20	94.7874	0.587976	92.394	102.365
	213.973	0.0192	0.0186	0.0212	0.0199	0.011	0.016	0.008	0.008												30	0	0	0		21	94.5586	11.701	106.701	105.977
	224.673	0.0204	0.0199	0.0213	0.02	0.011	0.016	0.008	0.009												30	0	0	0		22	1.2454	23.2	98.4485	100
	235.372	0.0222	0.0216	0.0218	0.0204	0.012	0.017	0.009	0.009												30	0	0	0		23	4.42461	1.49731	0	99.084
	246.07	0.023	0.0232	0.0222	0.0207	0.012	0.017	0.009	0.009												30	0	0	0		24	1.91661	3.14287	0	101.66
	256.768	0.0251	0.0251	0.0223	0.0204	0.013	0.018	0.009	0.01												30	0	0	0		25	0.605966	0.385105	0	0.38325
	267.467	0.0265	0.0274	0.0231	0.0212	0.014	0.019	0.008	0.009												30	0	0	0		26	75.8984	4.72973	111.123	108.084
	278.167	0.0286	0.03	0.0228	0.0206	0.015	0.02	0.009	0.01												30	0	0	0		27	66.4975	18.3755	88.2969	90.2732
	288.865	0.031	0.0332	0.023	0.0211	0.017	0.021	0.009	0.01												30	0	0	0		28	2.45554	1.17006	0	50.4713
	299.563	0.0338	0.0364	0.0232	0.0214	0.018	0.022	0.009	0.01												30	0	0	0		29	7.95591	71.0378	0	81.8075
	310.268	0.037	0.0399	0.0237	0.0213	0.019	0.024	0.009	0.011												30	0	0	0		30	1.72711	0.372624	1.89659	25.5041
	320.967	0.0397	0.0441	0.0241	0.0213	0.021	0.026	0.01	0.011												30	0	0	0		31	1.05063	0.306926	0	2.58094
	331.665	0.0435	0.0486	0.0238	0.0215	0.023	0.027	0.01	0.011												30	0	0	0		32	0.783419	108.599	104.806	49.1417
	342.363	0.048	0.0532	0.0242	0.0217	0.025	0.029	0.01	0.012												30	0	0	0		33	2.41103	0.116484	0	0
	353.062	0.0534	0.0582	0.0243	0.0221	0.027	0.031	0.01	0.012												30	0	0	0		34	10.5599	0.99537	0	7.79613
	363.762	0.0572	0.0649	0.0245	0.0219	0.029	0.033	0.009	0.012												30	0	0	0		35	0.619939	9.79718	0	0.542083
	374.46	0.0611	0.0721	0.0244	0.0221	0.032	0.036	0.01	0.012												40	1	1	1		36	7.35771	1.97209	0	34.6796
	385.158	0.0687	0.0796	0.0249	0.0224	0.036	0.039	0.01	0.012												40	1	1	1		37	0.0380219	3.5544	95.3633	97.561
	395.857	0.0752	0.0879	0.0247	0.0218	0.04	0.042	0.01	0.012												40	1	1	1		38	-0.0469026	5.51231	100.4	159.815
	406.557	0.0831	0.0943	0.0249	0.0219	0.043	0.046	0.011	0.012												40	1	0	1		39	0.377996	1.65046	0	38.9532
	417.255	0.0895	0.1035	0.0248	0.0219	0.048	0.05	0.01	0.013												40	1	0	1		40	2.48067	1.07039	0	99.0807
	427.953	0.1017	0.1146	0.0253	0.0219	0.053	0.055	0.01	0.013												40	1	0	1		41	-0.0453199	0.914042	0	94.6179
	438.653	0.1027	0.1177	0.0251	0.0216	0.058	0.059	0.01	0.013												40	1	0	0		42	6.73993	1.52345	0	57.1194
	449.352	0.1098	0.1232	0.0248	0.0218	0.065	0.065	0.01	0.013												40	1	0	0		43	0.851507	24.8488	82.8316	47.1218
	460.05	0.1177	0.13	0.0259	0.022	0.071	0.071	0.01	0.013												40	1	0	0		44	1.22845	3.18837	5.79171	108.201
	470.748	0.1238	0.1378	0.0251	0.022	0.079	0.078	0.01	0.013												40	1	0	0		45	0.390064	9.13398	88.2389	95.4718
	481.447	0.1287	0.1435	0.025	0.0215	0.086	0.085	0.01	0.013												40	1	0	0		46	0.623223	4.58973	13.0256	98.3594
	492.147	0.1346	0.1448	0.0256	0.0218	0.096	0.093	0.01	0.014												40	1	0	0		47	1.69826	1.11598	70.0551	114.345
	502.845	0.141	0.1499	0.026	0.022	0.106	0.103	0.01	0.014												40	1	0			48	0.00601037	-0.0735572	0	88.9096
	513.543	0.144	0.1548	0.0256	0.022	0.116	0.112	0.01	0.014												40	1	0			49	1.33152	5.86848	0	96.2021
	524.242	0.1464	0.1548	0.0256	0.022	0.128	0.123	0.01	0.013												40	1	0			50	0.684107	6.14036	2.97587	122.491
	534.94	0.15	0.1584	0.0248	0.0215	0.14	0.135	0.01	0.014												40	1	0			51	1.29875	0.571693	0	46.991
	545.638	0.1519	0.1597	0.0251	0.0218	0.152	0.145	0.01	0.014												40	1	0			52	2.13726	4.87041	0	2.29313
	556.338	0.1548	0.1627	0.0254	0.0216	0.163	0.155	0.009	0.013												40	1	0			53	0.158297	64.9412	0	3.543
	567.037	0.1582	0.1648	0.0258	0.0221	0.176	0.167	0.009	0.014												40	1	0			54	1.23352	1.65024	0.024804	4.73769
	577.735	0.1577	0.1646	0.0252	0.0214	0.188	0.178	0.009	0.014												40	1	0			55	0.054155	62.1617	142.857	0
	588.435	0.1606	0.1678	0.026	0.0217	0.201	0.19	0.009	0.014												40	1	0			56	1.86301	0.747434	0	121.285
	599.133	0.1621	0.1679	0.0255	0.0216	0.214	0.214	0.009	0.014												40	1	0			57	0	0	61.626	61.1775
	609.832	0.1632	0.1698	0.0247	0.0213	0.228	0.215	0.009	0.014												40	1	0			58	0.693222	0.011004	0.96831	74.7799
	620.53	0.1646	0.1699	0.025	0.0212	0.241	0.228	0.008	0.014												40	1	0			59	0.401216	0.656535	34.5167	114.529
	631.228	0.1656	0.1714	0.0252	0.0214	0.254	0.241	0.008	0.014												40	1	0			60	0.943625	0	0	144.06
	641.927	0.1664	0.1731	0.0245	0.0209	0.268	0.258	0.008	0.014												40	1	0			61	0.390906	0.051435	0	63.8412
	652.627	0.1672	0.1735	0.0249	0.021	0.281	0.27	0.008	0.014												40	1	0			62	0	2.96369	0	95.6203
	663.325	0.1683	0.1757	0.0245	0.0209	0.294	0.286	0.008	0.014												40	1				63	0	0	0	0
	674.023	0.1694	0.1763	0.0253	0.0208	0.305	0.298	0.008	0.014												40	1				64	0.144186	0	0	0.589855
	684.722	0.1707	0.1773	0.0244	0.0202	0.321	0.311	0.008	0.014												40	1				65	0	0	0	0.951848
	695.42	0.1709	0.1772	0.025	0.0206	0.326	0.324	0.008	0.015												40	1				66	1.33636	0.064793	0	19.8024
	706.118	0.1716	0.1774	0.0245	0.0205	0.334	0.336	0.007	0.015												40	1				67	0.736286	2.39552	0	10.308
	716.817	0.1725	0.1781	0.024	0.0204	0.341	0.348	0.008	0.015												40	1				68	0.170358	0	0	0.693599
	727.517	0.1738	0.1789	0.0241	0.0202	0.347	0.359	0.007	0.015												40	1				69	2.80273	0	0.292176	5.95174
	738.215	0.1745	0.1796	0.0243	0.0208	0.352	0.369	0.007	0.015												40	1				70	2.59819	0	0	25.3374
	748.913	0.1746	0.1805	0.0241	0.0207	0.356	0.381	0.007	0.015												40	1				71	0.50852	0	0	98.2336
	759.612	0.1763	0.1818	0.0241	0.0203	0.359	0.39	0.007	0.015												40	1				72	0	0.134018	106.187	90.6634
	770.317	0.1766	0.1827	0.0239	0.0204	0.363	0.398	0.007	0.015												40	1				73	0	0	0	0
	781.015	0.1771	0.1823	0.0236	0.0199	0.365	0.411	0.007	0.016												40	1				74	3.72836	0	0	128.066
	791.715	0.1784	0.1842	0.0247	0.02	0.367	0.414	0.006	0.015												40	1				75	0.109355	2.43563	0	2.40581
	802.413	0.1786	0.1837	0.0237	0.0202	0.37	0.423	0.006	0.015												40	1				76	6.10151	0.367171	0.183585	11.0259
	813.112	0.1796	0.1844	0.0238	0.0201	0.372	0.43	0.007	0.016												40	1				77	1.16842	1.11365	1.31447	28.4071
	823.81	0.1794	0.1848	0.0232	0.0196	0.372	0.442	0.006	0.016												40	1
	834.508	0.1798	0.1854	0.0234	0.0198	0.374	0.449	0.006	0.016												40	1
	845.208	0.1803	0.186	0.0234	0.0194	0.375	0.456	0.006	0.016												40	1
	855.907	0.1819	0.1868	0.0232	0.0193	0.377	0.462	0.006	0.017												40	1
	866.605	0.1816	0.1875	0.0232	0.0196	0.378	0.467	0.006	0.016												40	1
	877.303	0.1821	0.1875	0.0229	0.0195	0.38	0.471	0.006	0.016												50	1	1	1
	888.002	0.1831	0.1882	0.0232	0.0192	0.38	0.476	0.006	0.017												50	1	1	1
	898.702	0.1829	0.1883	0.0229	0.0192	0.382	0.479	0.005	0.016												50	1	1	1
	909.4	0.1847	0.189	0.0226	0.0189	0.383	0.483	0.006	0.018												50	1	1	0
	920.098	0.1832	0.1886	0.0227	0.0189	0.384	0.487	0.006	0.017												50	1	1	0
	930.797	0.1838	0.1895	0.0226	0.0186	0.383	0.49	0.005	0.017												50	1	1	0
	941.497	0.1848	0.1903	0.0223	0.0188	0.385	0.495	0.006	0.018												50	1	1	0
	952.202	0.1853	0.1905	0.0225	0.0186	0.385	0.498	0.006	0.02												50	1	1	0
																					50	1	1	0
																					50	1	1	0
																					50	1	0
																					50	1	0
																					50	1	0
																					50	1	0
																					50	1	0
																					50	1	0
																					50	1
																					50	1
																					50	1
																					50	1
																					50	0
																					50	0
																					50	0
																					50	0
																					50	0
																					50	0
																					50	0
																					50	0
																					50	0
																					50	0
																					50	0
																					50	0
																					50	0
																					60	1	1	1
																					60	1	1	1
																					60	1	1	1
																					60	1	1	1
																					60	1	1	1
																					60	1	1	1
																					60	1	1	1
																					60	1	1	1
																					60	1	1	1
																					60	1	1	1
																					60	1	1	0
																					60	1	1	0
																					60	1	1	0
																					60		0	0
																					60		0	0
																					60		0	0
																					60		0	0
																					60		0
																					40	0	1	1
																					40	0	1	1
																					40	0	1
																					40	0	1
																					40	0	1
																					40	0
																					40	0
																					40	0
																					40	0
																					40	0
																					40	0
																					40	0
																					40	0
																					40	0
																					40	0
																					40	0
																					40	0
																					40	0
																					40	0
																					40	0
																					40	0
																					40	0
																					40	0
																					40	0
																					40	0
																					40	0
																					40	0
																					40	0
																					40	0
																					40	0
																					40	0
																					70		0	0
																					70		0	0
																					70		0	0
																					70		0	0
																					70		0	0
																					70		0	0
																					70		0	0
																					70		0	0
																					70		0	0
																					70		0	0
																					70		0	0
																					70		0	0
																					70		0	0
																					70		0	0
																					70		0	0
																					70		0	0
																					70		0	0
																					70		0	0
																					70		0	0
																					70		0	0
																					70		0	0
																					70		0	0
																					70		0	0
																					70		0	0
																					70		0	0
																					70		0	0
																					70		0	0
																					70		0	0
																					70		0	0
																					70		0	0
																					70		0	0
																					70		0	0
																					70		0	0
																					70		0	0
																					70		0	0
																					70		0	0
																					70			0
																					70			0
																					70			0
																					70			0
																					70			0
																					70			0
																					70			0
																					70			0
																					70			0
																					70			0
																					70			0
																					70			0
																					70			0
																					70			0
																					70			0
																					70			0
																					70			0
																					70			0
																					70			0
																					70			0
																					70			0
																					70			0
																					70			0
																					70			0
