# Supplementary material for: A folate inhibitor exploits metabolic differences in Pseudomonas aeruginosa for narrow-spectrum targeting
Source: Nat Microbiol. 2024 Apr 9;9(5):1207–19. doi: 10.1038/s41564-024-01665-2 (PMC11087268; doi:10.1038/s41564-024-01665-2)
Supplement: Supplementary file 8 — Statistical source data. [file 41564_2024_1665_MOESM8_ESM.xlsx]

## Sheet: Sheet1
Panel C										Panel D
% Hemolysis	SCH-79797		Trimethoprim		Fluorofolin		IRS-16			IC50 Fluorofolin ug/mL
Concentration (ug/mL)	Mean	SD	Mean	SD	Mean	SD	Mean	SD		HLF	HK-2	PBMC	WI-38
50	64.7041	13.4382	4.08405	2.38895	13.6917	3.62102	39.1325	19.7003		17.2226	51.7263	39.7646	14.4431
25	53.6334	8.13238	0.605987	1.02532	-0.23915	0.939578	30.487	16.2629
12.5	20.9447	12.0074	0.257716	0.675537	-0.7987	0.395661	26.9567	11.4328
6.25	0.954304	4.15895	1.27234	0.856883	0.35291	0.57793	25.0196	9.98971
3.125	-0.94231	2.50793	0.076616	0.286548	-0.33434	0.623939	26.947	4.75291
1.5625	-0.70817	1.62071	0.123052	0.306151	0.654744	0.457898	12.9642	2.67165
0.78125	0.278929	0.243834	0.422564	0.683699	0.965866	0.606633	6.06829	5.7799
0	0	0	0	0	0	0	0	0
