# Supplementary material for: A folate inhibitor exploits metabolic differences in Pseudomonas aeruginosa for narrow-spectrum targeting
Source: Nat Microbiol. 2024 Apr 9;9(5):1207–19. doi: 10.1038/s41564-024-01665-2 (PMC11087268; doi:10.1038/s41564-024-01665-2)
Supplement: Supplementary file 9 — Statistical source data. [file 41564_2024_1665_MOESM9_ESM.xlsx]

## Sheet: Sheet1
Panel A	S. epidermidis OD600							Panel B	E. cloacae OD600							Panel C	E. faecalis OD600							Panel D	K. pneumoniae OD600							Panel E	S. auerus OD600							Panel F	Thymidine Supplemenation OD600
Time (min)	Fluorofolin		Fluorofolin + TMI		DMSO only			Time (min)	Fluorofolin		Fluorofolin + TMI		DMSO only			Time (min)	Fluorofolin		Fluorofolin + TMI		DMSO only			Time (min)	Fluorofolin		Fluorofolin + TMI		DMSO only			Time (min)	Fluorofolin		Fluorofolin + TMI		DMSO only				P. aeruginosa PA14		E. colilptd4213		P. aeruginosa PA14 + thymidine		E. coli lptd4213 + thymidine
	Mean	SD	Mean	SD	Mean	SD			Mean	SD	Mean	SD	Mean	SD			Mean	SD	Mean	SD	Mean	SD			Mean	SD	Mean	SD	Mean	SD			Mean	SD	Mean	SD	Mean	SD		Time	Mean	SD	Mean	SD	Mean	SD	Mean	SD
0	0.0114	0.008627	9.54e-10	0.002687	0.01785	0.007142		0	0.00585	0.00106067	0.00995	0.00346482	3.32594e-09	0.00056568		0	-5.96046e-10	0.00162634	0.006	0.0119501	0.00104999	0.00509117		10	0	0.00848528	0	0.00707107	0.0055	0.00353553		0	0.00245	0.004172	0.0063	0.014425	0.00075	0.000636		10	0.025	0.022	0.021	0.007	0.007	0.008	0.015	0.02
10.6983	0.01165	0.007707	0.0002	0.002687	0.01815	0.004879		10.6983	0.0065	0.00084852	0.01005	0.00346482	0.000449996	0.00049497		10.6983	0.000200003	0.00176777	0.00650001	0.0116673	0.0019	0.00586899		20	0	0.00565685	0	0.00565685	0.0025	0.00212132		10.6767	0.00395	0.002051	0.0068	0.011455	0.0003	0.000141		20	0.025	0.022	0.021	0.006	0.008	0.01	0.015	0.022
21.3967	0.01155	0.007566	0.0003	0.002687	0.0196	0.006223		21.3967	0.00735	0.00077781	0.01045	0.00346483	0.00205	7.0712e-05		21.3967	0.0005	0.0020506	0.00650001	0.0118087	0.00265	0.00608113		30	0	0.00424264	0	0.00494975	0.001	0		21.3533	0.0032	0.000849	0.00725	0.009829	0.00185	0.000354		30	0.024	0.022	0.02	0.007	0.009	0.011	0.016	0.023
32.0967	0.01215	0.007849	0.0006	0.002828	0.01995	0.006152		32.0967	0.0079	0.00056568	0.0111	0.00339412	0.0044	0		32.0967	0.00115	0.0019799	0.0067	0.0108187	0.00275	0.00608113		40	0	0.00353553	0	0.00494975	0.001	0.00141421		32.03	0.00305	0.000354	0.00785	0.009829	0.00105	0.001061		40	0.024	0.022	0.02	0.007	0.009	0.012	0.017	0.024
42.795	0.01275	0.007707	0.0013	0.002828	0.02035	0.00601		42.795	0.00855	0.00091924	0.01135	0.00332341	0.00695	0.00021213		42.795	0.0016	0.00205061	0.0075	0.0108187	0.00385	0.00636396		50	0	0.00282843	0	0.00424264	0.0015	0.00212132		42.7083	0.0039	0.000141	0.00725	0.010394	0.00145	0.002333		50	0.024	0.022	0.02	0.007	0.01	0.012	0.017	0.024
53.4933	0.0129	0.007495	0.00165	0.002758	0.02135	0.005586		53.4933	0.0096	0.00070711	0.01165	0.00417194	0.0107	0.00056568		53.4933	0.00235	0.00226274	0.00815	0.010748	0.0053	0.00629324		60	0	0.00353553	0	0.00353553	0.0035	0.00212132		53.385	0.0042	0.001556	0.0098	0.009192	0.00405	0.002475		60	0.023	0.021	0.019	0.007	0.01	0.013	0.017	0.024
64.1917	0.01355	0.007849	0.0024	0.002263	0.02205	0.005728		64.1917	0.01	0.00113137	0.0117	0.00410123	0.01515	0.00035356		64.1917	0.00255001	0.00254559	0.009	0.0111016	0.00695001	0.00622254		70	0	0.00212132	0	0.00353553	0.008	0.00424264		64.0617	0.0068	0.000707	0.0118	0.010889	0.00685	0.003182		70	0.023	0.021	0.018	0.007	0.01	0.014	0.017	0.025
74.89	0.01455	0.007142	0.0032	0.002546	0.02265	0.005445		74.89	0.01115	0.00120208	0.0124	0.00381838	0.0216	0.00014142		74.89	0.0038	0.0026163	0.00995	0.0110309	0.00855	0.00593969		80	0	0.00212132	0	0.00353553	0.014	0.00565685		74.7383	0.0096	0	0.01455	0.008839	0.0118	0.004808		80	0.023	0.021	0.018	0.007	0.01	0.014	0.017	0.025
85.59	0.0155	0.007212	0.00405	0.002475	0.0239	0.005091		85.59	0.01225	0.00148492	0.01305	0.0040305	0.0298	0.00028284		85.59	0.0046	0.00275771	0.01145	0.011738	0.0105	0.00615183		90	0	0.00212132	0	0.00353553	0.022	0.00707107		85.4167	0.0135	0.001414	0.0174	0.008768	0.01715	0.005303		90	0.024	0.021	0.017	0.007	0.011	0.014	0.018	0.025
96.2883	0.0165	0.007354	0.00495	0.002192	0.02565	0.00502		96.2883	0.01325	0.00162634	0.01385	0.0040305	0.04125	0.0006364		96.2883	0.0054	0.00332341	0.01205	0.0113137	0.0127	0.00586898		100	0	0.00212132	0	0.00494975	0.0315	0.00919239		96.0933	0.01745	0.001061	0.02165	0.007707	0.02615	0.002899		100	0.026	0.021	0.017	0.007	0.012	0.015	0.019	0.026
106.987	0.01795	0.006859	0.0065	0.002263	0.0266	0.004525		106.987	0.0142	0.00226274	0.01455	0.00318198	0.0554	0.00113137		106.987	0.0064	0.00360624	0.0137	0.0116673	0.0151	0.00558614		110	0	0.00212132	0	0.00424264	0.045	0.0127279		106.77	0.0233	0.00198	0.02655	0.007707	0.0364	0.00297		110	0.028	0.021	0.017	0.007	0.012	0.016	0.019	0.026
117.685	0.0192	0.00693	0.0076	0.002404	0.02995	0.003323		117.685	0.01525	0.0020506	0.0156	0.00395979	0.07405	0.00176777		117.685	0.0079	0.00332341	0.0152	0.0115258	0.0189	0.00615183		120	0	0.00141421	0	0.00424264	0.062	0.0169706		117.447	0.02865	0.001768	0.0304	0.006364	0.04995	0.001061		120	0.029	0.022	0.017	0.007	0.013	0.017	0.021	0.027
128.383	0.02075	0.006576	0.00945	0.002616	0.03255	0.003323		128.383	0.0167	0.00254559	0.0173	0.00226275	0.09475	0.00247487		128.383	0.00905	0.00410121	0.01685	0.0115966	0.02285	0.00565686		130	0	0.00141421	0	0.00494975	0.084	0.0212132		128.123	0.03255	0.001768	0.0367	0.006788	0.0684	0.001697		130	0.029	0.021	0.016	0.007	0.013	0.017	0.021	0.028
139.083	0.02205	0.007142	0.0104	0.002121	0.03645	0.002051		139.083	0.01725	0.00289913	0.01685	0.00318198	0.1202	0.00254559		139.083	0.00975	0.00424264	0.01805	0.0115966	0.0282	0.00572757		140	0	0.00212132	0.001	0.00565685	0.1105	0.026163		138.8	0.03805	0.003041	0.04105	0.005728	0.0931	0.001273		140	0.029	0.021	0.016	0.007	0.014	0.017	0.022	0.029
149.782	0.02385	0.006293	0.01255	0.002475	0.0397	0.001131		149.782	0.01915	0.00233346	0.01865	0.00289914	0.148	0.00155562		149.782	0.0116	0.00473762	0.02005	0.0115966	0.034	0.00530331		150	0	0.00141421	0.004	0.00565685	0.1415	0.033234		149.477	0.0445	0.001838	0.04555	0.00601	0.1231	0.003253		150	0.028	0.02	0.016	0.007	0.014	0.018	0.023	0.03
160.48	0.02555	0.006435	0.0142	0.002263	0.04475	0.000212		160.48	0.01995	0.00304056	0.01965	0.0026163	0.1759	0.00042427		160.48	0.01235	0.00480833	0.0218	0.0116673	0.04015	0.00523259		160	0	0.00141421	0.0085	0.00636396	0.1725	0.0346482		160.153	0.0484	0.002546	0.052	0.005798	0.15665	0.004879		160	0.028	0.02	0.016	0.007	0.015	0.019	0.024	0.032
171.18	0.0267	0.006788	0.0161	0.002404	0.05	0.001414		171.18	0.0212	0.00311127	0.02115	0.00176777	0.20065	0.00035355		171.18	0.01355	0.00537402	0.02345	0.0115966	0.04875	0.0046669		170	0	0.00141421	0.0125	0.00636396	0.204	0.039598		170.83	0.0536	0.002687	0.057	0.005515	0.19715	0.004879		170	0.027	0.02	0.016	0.007	0.016	0.02	0.026	0.034
181.878	0.02845	0.006435	0.01795	0.001909	0.0551	0.003253		181.878	0.02305	0.00332339	0.0219	0.0019799	0.2227	0.00014142		181.878	0.0149	0.00572757	0.0255	0.0115258	0.05815	0.00339412		180	0.003	0.00141421	0.0175	0.00777817	0.237	0.0424264		181.507	0.05795	0.002051	0.06225	0.005162	0.2348	0.001838		180	0.025	0.02	0.016	0.006	0.016	0.02	0.027	0.035
192.577	0.03025	0.006293	0.02005	0.002192	0.0639	0.00495		192.577	0.02415	0.00318198	0.02385	0.00049497	0.2418	0.00042427		192.577	0.01605	0.00551543	0.02765	0.0114551	0.06895	0.00296985		190	0.005	0.00141421	0.025	0.00848528	0.2645	0.0346482		192.183	0.06275	0.002475	0.06685	0.005303	0.2572	0.000141		190	0.024	0.019	0.016	0.006	0.016	0.02	0.029	0.037
203.275	0.03185	0.006152	0.0225	0.00198	0.07305	0.007142		203.275	0.02565	0.00332339	0.0257	0.00028285	0.25675	0.00106067		203.275	0.01725	0.00622254	0.02985	0.0110309	0.0824	0.00318198		200	0.006	0.00141421	0.0335	0.00919239	0.283	0.0325269		202.86	0.0661	0.002828	0.0709	0.004667	0.2813	0.000707		200	0.023	0.019	0.015	0.006	0.017	0.021	0.031	0.039
213.973	0.034	0.005798	0.02505	0.001626	0.08435	0.009829		213.973	0.027	0.00381838	0.02685	0.00091923	0.2693	0.00127279		213.973	0.01825	0.00593969	0.0322	0.0119501	0.09605	0.00381838		210	0.0085	0.00212132	0.043	0.00989949	0.2965	0.0304056		213.538	0.06895	0.003748	0.07575	0.004031	0.30785	0.000636		210	0.022	0.019	0.016	0.006	0.018	0.022	0.035	0.043
224.673	0.0353	0.00594	0.0277	0.001556	0.09625	0.011384		224.673	0.02845	0.00388909	0.02845	0.00091923	0.27985	0.00134349		224.673	0.0191	0.00643468	0.03445	0.0114551	0.11425	0.00296986		220	0.0105	0.00070711	0.0535	0.0106066	0.307	0.0296985		224.215	0.071	0.003111	0.07945	0.003041	0.3307	0.00198		220	0.021	0.019	0.015	0.006	0.019	0.023	0.037	0.045
235.372	0.0367	0.006223	0.0306	0.00198	0.11115	0.012657		235.372	0.03005	0.00388909	0.03125	0.00205061	0.28815	0.00134349		235.372	0.01965	0.0066468	0.03685	0.0113137	0.1285	0.00091922		230	0.012	0.00141421	0.0655	0.0120208	0.316	0.0296985		234.892	0.07335	0.003465	0.08405	0.003748	0.3492	0.003253		230	0.021	0.019	0.015	0.006	0.02	0.024	0.041	0.049
246.07	0.0377	0.006647	0.033	0.001697	0.12165	0.012516		246.07	0.03145	0.0040305	0.03245	0.00219204	0.296	0.00113137		246.07	0.02005	0.00721248	0.0391	0.0115259	0.1327	0.00106065		240	0.013	0.00141421	0.078	0.0127279	0.323	0.0282843		245.568	0.07515	0.002192	0.08645	0.002333	0.3664	0.002121		240	0.02	0.019	0.015	0.006	0.02	0.024	0.044	0.053
256.768	0.03975	0.005728	0.0358	0.00099	0.1289	0.006788		256.768	0.03275	0.00388909	0.0345	0.00268701	0.30305	0.00106067		256.768	0.0211	0.00671751	0.0416	0.011243	0.1394	0.00304056		250	0.0145	0.00212132	0.0925	0.013435	0.329	0.0296985		256.245	0.07655	0.000354	0.08855	0.004172	0.38175	0.003606		250	0.019	0.018	0.015	0.006	0.021	0.024	0.049	0.056
267.467	0.04095	0.005445	0.03895	0.001061	0.13575	0.004879		267.467	0.03505	0.00374767	0.0374	0.0039598	0.30975	0.00106067		267.467	0.0222	0.00671751	0.0446	0.0111016	0.1447	0.00374766		260	0.015	0.00141421	0.1065	0.0120208	0.3335	0.0289914		266.922	0.0767	0	0.089	0.004667	0.3948	0.004525		260	0.019	0.018	0.014	0.006	0.022	0.025	0.053	0.061
278.167	0.042	0.005657	0.04195	0.000778	0.1415	0.004101		278.167	0.03605	0.00388909	0.0396	0.00551543	0.31655	0.00091922		278.167	0.022	0.00643466	0.04785	0.0110309	0.14785	0.0039598		270	0.016	0.00141421	0.113	0.00989949	0.339	0.0296985		277.598	0.07965	0.000495	0.0898	0.004808	0.40615	0.005869		270	0.018	0.018	0.014	0.006	0.022	0.026	0.057	0.066
288.865	0.0429	0.00495	0.04535	0.000354	0.14505	0.003323		288.865	0.03735	0.00431335	0.04255	0.00629325	0.3233	0.00070712		288.865	0.022	0.00657609	0.05085	0.0111723	0.15025	0.00367695		280	0.017	0.00141421	0.121	0.0127279	0.344	0.0296985		288.275	0.0799	0.000141	0.0918	0.003818	0.415	0.00594		280	0.018	0.018	0.014	0.006	0.023	0.027	0.062	0.071
299.563	0.04315	0.004455	0.0486	0.000283	0.14895	0.004313		299.563	0.0389	0.00424265	0.0463	0.00848529	0.3286	0.0007071		299.563	0.0225	0.00671752	0.0541	0.0108187	0.15295	0.00367695		290	0.0175	0.00212132	0.132	0.0141421	0.349	0.0296985		298.952	0.08	0.00099	0.09085	0.004172	0.42365	0.007566		290	0.018	0.018	0.014	0.005	0.024	0.027	0.067	0.076
310.268	0.04315	0.004879	0.05185	0.000354	0.15235	0.007142		310.268	0.04	0.00410123	0.0495	0.00961665	0.3338	0.0005657		310.268	0.02215	0.0066468	0.058	0.0108187	0.15505	0.00325268		300	0.0175	0.00212132	0.144	0.0141421	0.353	0.0296985		309.628	0.0805	0.003111	0.09215	0.002616	0.4304	0.007495		300	0.018	0.018	0.014	0.005	0.025	0.028	0.073	0.082
320.967	0.0434	0.004101	0.0553	0.000141	0.156	0.008627		320.967	0.04085	0.00473761	0.053	0.0111723	0.3397	0.00098995		320.967	0.0218	0.00629325	0.0613	0.0106773	0.15805	0.00381836		310	0.018	0.00282843	0.156	0.0141421	0.357	0.0296985		320.307	0.07915	0.002051	0.0903	0.00297	0.437	0.007637		310	0.018	0.017	0.014	0.005	0.025	0.029	0.079	0.089
331.665	0.04375	0.003606	0.0587	0.000566	0.1586	0.009899		331.665	0.0421	0.00424264	0.0574	0.0135765	0.34535	0.00077782		331.665	0.0222	0.00629325	0.0662	0.0111016	0.15995	0.00353553		320	0.0185	0.00212132	0.1685	0.0148492	0.3615	0.0304056		330.983	0.07615	0.004313	0.0884	0.004384	0.44205	0.00898		320	0.017	0.017	0.014	0.005	0.026	0.029	0.085	0.095
342.363	0.0439	0.003677	0.06265	7.07e-05	0.1621	0.010748		342.363	0.04285	0.0045962	0.0622	0.0156978	0.35165	0.00091924		342.363	0.0217	0.00615183	0.07055	0.0106066	0.1626	0.0040305		330	0.0185	0.00212132	0.1795	0.0162635	0.3645	0.0304056		341.66	0.0755	0.004525	0.08835	0.001485	0.44725	0.009405		330	0.017	0.017	0.013	0.005	0.027	0.03	0.092	0.102
353.062	0.0439	0.002546	0.06675	0.000354	0.1652	0.010748		353.062	0.0443	0.00452548	0.06695	0.0181726	0.3567	0.00056567		353.062	0.0222	0.00615183	0.07575	0.0100409	0.16545	0.00353553		340	0.019	0.00282843	0.1895	0.0162635	0.369	0.0311127		352.337	0.071	0.008485	0.08785	0.004313	0.45245	0.009546		340	0.017	0.017	0.013	0.005	0.027	0.031	0.099	0.11
363.762	0.04295	0.003465	0.07095	0.000212	0.16985	0.012233		363.762	0.0448	0.00494975	0.0719	0.0205061	0.36285	0.00049497		363.762	0.02115	0.00622254	0.08075	0.0100409	0.1689	0.0038891		350	0.0195	0.00212132	0.199	0.0169706	0.3725	0.0318198		363.013	0.0652	0.012021	0.0861	0.003677	0.45665	0.010253		350	0.017	0.018	0.013	0.004	0.028	0.031	0.107	0.117
374.46	0.04275	0.003323	0.0755	0	0.1755	0.012445		374.46	0.04585	0.00473761	0.07775	0.0226981	0.3683	0.00084854		374.46	0.02135	0.0059397	0.08685	0.00961665	0.17235	0.00325268		360	0.0195	0.00212132	0.2065	0.0176777	0.3765	0.0318198		373.69	0.0581	0.012445	0.0872	0.003818	0.4611	0.009758		360	0.017	0.018	0.013	0.004	0.028	0.031	0.113	0.123
385.158	0.0419	0.003818	0.08	0.000141	0.1794	0.011455		385.158	0.04555	0.00487905	0.08345	0.025668	0.37245	0.00077782		385.158	0.0204	0.00601041	0.0937	0.00869741	0.1761	0.00304056		370	0.0195	0.00212132	0.2135	0.0162635	0.38	0.0325269		384.367	0.0533	0.012445	0.0878	0.003677	0.4651	0.010182		370	0.016	0.018	0.013	0.004	0.028	0.032	0.118	0.128
395.857	0.04155	0.003465	0.0853	0.000141	0.1832	0.010465		395.857	0.0467	0.00480832	0.09035	0.0294864	0.3765	0.0005657		395.857	0.0206	0.00586898	0.10015	0.00890955	0.1791	0.00346483		380	0.0205	0.00212132	0.219	0.0183848	0.383	0.0325269		395.043	0.046	0.013435	0.08935	0.004031	0.4695	0.010182		380	0.016	0.018	0.012	0.004	0.028	0.032	0.123	0.133
406.557	0.04125	0.003323	0.09015	0.000495	0.1878	0.010465		406.557	0.04645	0.00473762	0.09735	0.0330219	0.38	0.00070714		406.557	0.02025	0.00579828	0.10295	0.011738	0.18335	0.0041012		390	0.02	0.00282843	0.224	0.0183848	0.386	0.0339411		405.72	0.0413	0.011738	0.0911	0.00396	0.47375	0.009829		390	0.017	0.018	0.013	0.005	0.029	0.033	0.129	0.14
417.255	0.0407	0.003536	0.0963	0.000424	0.19115	0.01294		417.255	0.0471	0.0046669	0.1052	0.036911	0.3828	0.0005657		417.255	0.0203	0.00544472	0.104	0.0119501	0.18745	0.00325268		400	0.0205	0.00212132	0.228	0.0169706	0.389	0.0339411		416.397	0.0351	0.011314	0.09275	0.004455	0.47805	0.010253		400	0.016	0.017	0.012	0.004	0.028	0.032	0.134	0.145
427.953	0.04005	0.003323	0.1018	0.000566	0.19525	0.012374		427.953	0.0476	0.00438406	0.111	0.0377595	0.38705	0.00035357		427.953	0.02025	0.0059397	0.10495	0.0113137	0.1908	0.00374766		410	0.02	0.00282843	0.2315	0.0162635	0.3925	0.0346482		427.073	0.03235	0.01294	0.09515	0.004172	0.48205	0.010536		410	0.016	0.017	0.012	0.004	0.028	0.032	0.139	0.15
438.653	0.0393	0.003253	0.1076	0.000566	0.2	0.010889		438.653	0.0477	0.00452548	0.1169	0.0383252	0.39015	0.00049497		438.653	0.0196	0.00558614	0.10615	0.0114551	0.1944	0.00346481		420	0.02	0.00282843	0.235	0.0155564	0.3955	0.0346482		437.75	0.02995	0.008415	0.09805	0.004031	0.48645	0.010536		420	0.015	0.017	0.012	0.004	0.028	0.032	0.144	0.155
449.352	0.0386	0.003536	0.1089	0.000141	0.205	0.010607		449.352	0.04775	0.00403051	0.12315	0.0396687	0.3935	0.0007071		449.352	0.01995	0.00537402	0.1077	0.0116673	0.1988	0.00346483		430	0.0205	0.00353553	0.239	0.0141421	0.3985	0.0360625		448.428	0.02725	0.008132	0.09875	0.002899	0.49065	0.011102		430	0.015	0.017	0.012	0.004	0.029	0.032	0.151	0.161
460.05	0.03835	0.003182	0.11075	0.000212	0.20885	0.009829		460.05	0.04815	0.00431335	0.12985	0.0405172	0.3962	0.00113139		460.05	0.01955	0.00523258	0.10905	0.0113137	0.2021	0.00261629		440	0.02	0.00282843	0.242	0.0141421	0.401	0.0353553		459.105	0.0256	0.010889	0.1013	0.00396	0.4948	0.011314		440	0.015	0.017	0.012	0.004	0.028	0.031	0.157	0.168
470.748	0.03715	0.003748	0.1121	0.000141	0.21305	0.008697		470.748	0.04785	0.00445477	0.1359	0.0400222	0.39895	0.00106067		470.748	0.0188	0.00530331	0.1097	0.0113844	0.2061	0.00289916		450	0.021	0.00282843	0.245	0.0127279	0.404	0.0367695		469.782	0.02175	0.009263	0.10465	0.003465	0.4982	0.011879		450	0.015	0.017	0.012	0.003	0.028	0.031	0.163	0.174
481.447	0.03685	0.003606	0.11355	0.000636	0.21725	0.007707		481.447	0.04815	0.00445477	0.14155	0.0413657	0.4013	0.00113135		481.447	0.01875	0.00551543	0.10995	0.0110309	0.21045	0.00339411		460	0.02	0.00282843	0.248	0.0155564	0.407	0.0381838		480.458	0.0227	0.007354	0.1079	0.00396	0.50125	0.011526		460	0.015	0.017	0.012	0.004	0.028	0.031	0.169	0.18
492.147	0.036	0.003818	0.1155	0.000849	0.22095	0.00799		492.147	0.04805	0.00445477	0.14715	0.0420729	0.40475	0.00091922		492.147	0.0185	0.0053033	0.11065	0.0110309	0.2139	0.00445477		470	0.021	0.00282843	0.2495	0.013435	0.409	0.0381838		491.135	0.02225	0.006152	0.1115	0.001697	0.50435	0.011526		470	0.015	0.016	0.011	0.003	0.027	0.031	0.175	0.186
502.845	0.0356	0.003394	0.1177	0.002121	0.22515	0.007425		502.845	0.04755	0.00431335	0.15165	0.0406586	0.40765	0.00106067		502.845	0.01815	0.00480832	0.11075	0.010748	0.2182	0.00431335		480	0.0205	0.00212132	0.2515	0.013435	0.412	0.0381838		501.812	0.0212	0.006788	0.1153	0.004525	0.50675	0.011809		480	0.015	0.016	0.011	0.003	0.027	0.03	0.18	0.191
513.543	0.0348	0.003253	0.11985	0.003041	0.23095	0.005869		513.543	0.04785	0.00445477	0.15625	0.0405172	0.41055	0.00148492		513.543	0.018	0.00502046	0.1111	0.0105359	0.22475	0.00537402		490	0.0205	0.00212132	0.2535	0.013435	0.416	0.039598		512.488	0.0198	0.007495	0.11895	0.003465	0.50995	0.011667		490	0.014	0.016	0.011	0.004	0.027	0.03	0.186	0.197
524.242	0.0343	0.003677	0.121	0.004101	0.23565	0.006152		524.242	0.0477	0.00452548	0.16145	0.0392444	0.4131	0.00169704		524.242	0.0177	0.00502046	0.111	0.010253	0.2282	0.00502045		500	0.021	0.00282843	0.2545	0.013435	0.4175	0.0403051		523.165	0.01915	0.004455	0.12255	0.005162	0.51215	0.01195		500	0.014	0.016	0.011	0.004	0.026	0.03	0.192	0.202
534.94	0.03305	0.003748	0.12205	0.004172	0.24065	0.005728		534.94	0.04775	0.00431336	0.1655	0.0387494	0.4159	0.00098995		534.94	0.0172	0.00487904	0.11085	0.0100409	0.23275	0.005374		510	0.021	0.00282843	0.256	0.0127279	0.42	0.039598		533.842	0.01915	0.008697	0.1293	0.007495	0.51525	0.012092		510	0.015	0.016	0.011	0.003	0.026	0.03	0.197	0.208
545.638	0.03255	0.003889	0.12285	0.004172	0.2417	0.007071		545.638	0.0471	0.00480832	0.16925	0.0378302	0.41805	0.00091922		545.638	0.0167	0.00502046	0.1111	0.00940452	0.23745	0.00608112		520	0.0205	0.00212132	0.258	0.0141421	0.422	0.039598		544.518	0.0217	0.006505	0.13265	0.005445	0.5179	0.012445		520	0.014	0.015	0.011	0.003	0.025	0.029	0.202	0.213
556.338	0.03175	0.003606	0.12505	0.006435	0.2469	0.006081		556.338	0.04785	0.00459619	0.1731	0.0363453	0.41975	0.00148492		556.338	0.01715	0.00509117	0.11075	0.00989949	0.2421	0.00445477		530	0.0205	0.00212132	0.259	0.0141421	0.4255	0.0403051		555.195	0.0182	0.008061	0.1378	0.006788	0.5208	0.012445		530	0.014	0.015	0.011	0.003	0.025	0.029	0.208	0.219
567.037	0.03125	0.003889	0.12705	0.007849	0.2473	0.013152		567.037	0.0475	0.0039598	0.1761	0.0356382	0.42225	0.00134352		567.037	0.0171	0.00459619	0.11085	0.00961665	0.24725	0.0039598		540	0.0205	0.00212132	0.26	0.0141421	0.4285	0.0417193		565.872	0.01685	0.00898	0.1445	0.005798	0.5232	0.012304		540	0.014	0.015	0.011	0.003	0.025	0.028	0.214	0.225
577.735	0.03065	0.003606	0.12905	0.010112	0.25225	0.012092		577.735	0.04735	0.00473762	0.1797	0.0345068	0.42535	0.00162632		577.735	0.01625	0.0046669	0.1105	0.00968736	0.253	0.00275771		550	0.0205	0.00212132	0.2625	0.0148492	0.4315	0.0431335		576.55	0.01975	0.005869	0.15085	0.005869	0.52635	0.012516		550	0.014	0.015	0.011	0.003	0.025	0.028	0.22	0.231
588.435	0.02955	0.004031	0.13065	0.011384	0.25445	0.013223		588.435	0.0471	0.00509117	0.18305	0.0333047	0.42765	0.00162636		588.435	0.0159	0.00487905	0.1105	0.00883883	0.25815	0.00169704		560	0.021	0.00282843	0.264	0.0155564	0.434	0.0438406		587.227	0.0187	0.006081	0.1546	0.00594	0.52835	0.012799		560	0.014	0.015	0.01	0.003	0.024	0.028	0.225	0.237
599.133	0.0291	0.004101	0.13315	0.012799	0.25955	0.010253		599.133	0.0471	0.00509117	0.18595	0.0333047	0.43	0.00042425		599.133	0.01585	0.00466691	0.1107	0.00912167	0.26325	0		570	0.0205	0.00212132	0.2655	0.0148492	0.436	0.0438406		597.903	0.019	0.004243	0.16225	0.005303	0.53115	0.013081		570	0.014	0.015	0.01	0.003	0.024	0.027	0.23	0.242
609.832	0.02855	0.003748	0.13445	0.013789	0.2598	0.012728		609.832	0.047	0.00494975	0.1882	0.0323855	0.43225	0.00077782		609.832	0.016	0.00417193	0.11055	0.00905096	0.2672	0.00120209		580	0.021	0.00141421	0.267	0.0141421	0.439	0.0438406		608.58	0.01545	0.006293	0.168	0.005515	0.53345	0.013081		580	0.014	0.015	0.01	0.003	0.023	0.027	0.234	0.246
620.53	0.0279	0.004384	0.13645	0.01492	0.2653	0.015698		620.53	0.04695	0.00473761	0.1912	0.0313955	0.43575	0.00077782		620.53	0.0154	0.00431335	0.1098	0.00898026	0.27175	0.00028283		590	0.0205	0.00212132	0.268	0.0141421	0.441	0.0438406		619.257	0.0179	0.005657	0.1752	0.005374	0.53675	0.012799		590	0.013	0.015	0.01	0.003	0.023	0.027	0.238	0.25
631.228	0.02705	0.004172	0.13795	0.01591	0.27075	0.01591		631.228	0.0468	0.00494975	0.1936	0.0311127	0.4379	0.00084854		631.228	0.0148	0.0045962	0.1095	0.00898025	0.27575	0.00084854		600	0.02	0.00141421	0.2695	0.0148492	0.4435	0.0445477		629.942	0.0177	0.005091	0.18285	0.006576	0.5393	0.012728		600	0.014	0.015	0.01	0.003	0.023	0.027	0.241	0.254
641.927	0.0261	0.004667	0.13995	0.016051	0.2752	0.014566		641.927	0.04685	0.00459619	0.1956	0.0301228	0.4404	0		641.927	0.01535	0.0046669	0.1098	0.00883883	0.27995	0.00141422		610	0.0205	0.00212132	0.271	0.0155564	0.4465	0.0459619		640.618	0.01815	0.004738	0.18775	0.005162	0.54115	0.013081		610	0.013	0.015	0.01	0.003	0.022	0.026	0.245	0.258
652.627	0.026	0.004384	0.14185	0.016617	0.28065	0.013081		652.627	0.0473	0.00523258	0.1977	0.0298399	0.44285	0.00021217		652.627	0.0149	0.00431335	0.10935	0.00905096	0.2841	0.00091924		620	0.0205	0.00212132	0.271	0.0141421	0.4485	0.0459619		651.295	0.01725	0.006152	0.19505	0.004596	0.54375	0.013647		620	0.014	0.015	0.01	0.003	0.022	0.025	0.248	0.261
663.325	0.02485	0.00502	0.1432	0.016971	0.2856	0.017536		663.325	0.047	0.00523259	0.19985	0.0292035	0.44475	0.00049497		663.325	0.0145	0.00445476	0.1091	0.00869741	0.28775	0.00141422		630	0.0205	0.00212132	0.2735	0.0148492	0.452	0.046669		661.972	0.01855	0.003748	0.19955	0.003748	0.5467	0.013294		630	0.013	0.014	0.01	0.003	0.021	0.025	0.252	0.265
674.023	0.0245	0.00495	0.1443	0.017253	0.29115	0.019304		674.023	0.0461	0.00509117	0.2018	0.0289914	0.4464	0.0008485		674.023	0.0141	0.00431335	0.1088	0.00883884	0.2919	0.0006364		640	0.02	0.00141421	0.2735	0.0148492	0.454	0.0480833		672.648	0.0185	0.004525	0.2035	0.003394	0.5489	0.013294		640	0.013	0.014	0.01	0.003	0.021	0.025	0.255	0.268
684.722	0.0236	0.005091	0.1463	0.017961	0.29495	0.019021		684.722	0.04635	0.00487904	0.20345	0.0289207	0.4487	0		684.722	0.01405	0.00452549	0.10835	0.0086267	0.2933	0.00190919		650	0.0205	0.00070711	0.2745	0.0148492	0.4555	0.0487904		683.325	0.01985	0.008132	0.20765	0.003889	0.55105	0.01393		650	0.013	0.014	0.01	0.003	0.02	0.024	0.257	0.272
695.42	0.0234	0.005091	0.1481	0.018385	0.30035	0.0169		695.42	0.04615	0.00487904	0.20475	0.0287792	0.4526	0.00014144		695.42	0.0138	0.00388909	0.10855	0.00905096	0.29705	0.00353555		660	0.02	0.00141421	0.276	0.0155564	0.4575	0.0487904		694.002	0.01855	0.009263	0.2123	0.004243	0.55375	0.013647		660	0.013	0.014	0.01	0.003	0.02	0.024	0.261	0.275
706.118	0.0225	0.005515	0.15	0.01895	0.30305	0.016758		706.118	0.0455	0.00494975	0.207	0.0281428	0.4553	0.00042425		706.118	0.0134	0.00374767	0.10805	0.00905096	0.30255	0.00212134		670	0.0205	0.00070711	0.2775	0.0148492	0.459	0.0509117		704.678	0.01815	0.007425	0.2165	0.005374	0.5558	0.013576		670	0.013	0.014	0.01	0.003	0.02	0.024	0.264	0.277
716.817	0.0224	0.005515	0.15185	0.019587	0.3057	0.016546		716.817	0.04515	0.00544473	0.2085	0.0285671	0.45655	0.00063642		716.817	0.0132	0.00388908	0.10795	0.00862669	0.30775	0.00113139		680	0.0205	0.00070711	0.2785	0.0148492	0.461	0.0509117		715.355	0.01865	0.002616	0.22135	0.004313	0.5581	0.014142		680	0.013	0.014	0.009	0.003	0.019	0.023	0.266	0.28
727.517	0.0215	0.005374	0.15365	0.019445	0.30915	0.016617		727.517	0.04555	0.00544472	0.2103	0.0280014	0.45855	0.00049497		727.517	0.0132	0.00417193	0.10845	0.00947522	0.30985	0.00240416		690	0.0205	0.00070711	0.2785	0.0148492	0.4625	0.0516188		726.033	0.01875	0.006718	0.225	0.004667	0.5602	0.013859		690	0.013	0.014	0.01	0.003	0.019	0.023	0.269	0.283
738.215	0.0212	0.005374	0.15615	0.020011	0.31265	0.016758		738.215	0.04575	0.0053033	0.2118	0.0281429	0.4603	0.0005657		738.215	0.01305	0.00424264	0.1087	0.00968736	0.3134	7.0701e-05		700	0.0205	0.00070711	0.2805	0.0148492	0.4645	0.0516188		736.71	0.0193	0.007495	0.2303	0.003818	0.56285	0.014496		700	0.013	0.014	0.01	0.003	0.019	0.023	0.271	0.285
748.913	0.02035	0.00601	0.15765	0.020011	0.3169	0.017678		748.913	0.04485	0.00544472	0.21215	0.0272236	0.46225	0.00021213		748.913	0.01215	0.00410121	0.109	0.00883884	0.31375	0.00339411		710	0.0195	0.00070711	0.2815	0.0148492	0.466	0.0523259		747.387	0.0191	0.00792	0.2326	0.004525	0.56485	0.014354		710	0.013	0.014	0.01	0.003	0.018	0.022	0.274	0.287
759.612	0.0207	0.00495	0.16045	0.021284	0.3192	0.013152		759.612	0.0448	0.00551543	0.2135	0.0272943	0.4654	0.00098995		759.612	0.01245	0.00367695	0.1094	0.00898026	0.31555	0.0032527		720	0.02	0	0.2825	0.0148492	0.468	0.0523259		758.063	0.0181	0.004243	0.23775	0.00502	0.56795	0.014071		720	0.012	0.013	0.01	0.003	0.018	0.022	0.276	0.29
770.317	0.0197	0.005515	0.16355	0.023547	0.323	0.014991		770.317	0.04475	0.00558614	0.21495	0.0272236	0.4678	0.0007071		770.317	0.0122	0.00388909	0.10915	0.00848528	0.3183	0.00431335		730	0.0195	0.00070711	0.284	0.0155564	0.47	0.0523259		768.74	0.0188	0.007778	0.24065	0.005728	0.5697	0.014566		730	0.012	0.014	0.01	0.003	0.018	0.022	0.278	0.292
781.015	0.01935	0.005445	0.16565	0.023405	0.32385	0.014213		781.015	0.0445	0.00551543	0.2164	0.0277186	0.47035	0.00021213		781.015	0.0119	0.00374767	0.10915	0.00876811	0.3212	0.00261631		740	0.02	0.00141421	0.2845	0.0148492	0.472	0.0523259		779.417	0.01685	0.006152	0.24555	0.00502	0.5725	0.014284		740	0.013	0.013	0.009	0.003	0.017	0.022	0.28	0.293
791.715	0.0193	0.00495	0.1683	0.023617	0.32575	0.014779		791.715	0.0442	0.00537402	0.2175	0.02786	0.47135	0.00035357		791.715	0.01175	0.00381838	0.1103	0.00940451	0.32335	0.00339413		750	0.0195	0.00070711	0.285	0.0141421	0.474	0.0523259		790.093	0.01765	0.005869	0.2494	0.006081	0.57415	0.014354		750	0.012	0.013	0.009	0.003	0.017	0.021	0.282	0.295
802.413	0.01875	0.005445	0.17145	0.024961	0.3266	0.014849		802.413	0.04365	0.00516188	0.21875	0.0279307	0.47305	0.00063642		802.413	0.01135	0.00353554	0.1102	0.00968737	0.325	0.00431335		760	0.02	0	0.2855	0.0148492	0.475	0.0537401		800.77	0.01725	0.006576	0.25255	0.004313	0.57645	0.014637		760	0.012	0.014	0.009	0.003	0.017	0.021	0.284	0.297
813.112	0.0186	0.005091	0.17415	0.025244	0.32995	0.015203		813.112	0.0437	0.00494975	0.21985	0.0282135	0.4756	0.00098995		813.112	0.01185	0.00367695	0.111	0.00997021	0.327	0.0045962		770	0.019	0	0.286	0.0141421	0.4775	0.053033		811.447	0.01685	0.006576	0.25565	0.005162	0.57895	0.015061		770	0.012	0.013	0.009	0.003	0.017	0.021	0.286	0.299
823.81	0.01875	0.005445	0.17705	0.025385	0.3313	0.014001		823.81	0.0432	0.00537401	0.2203	0.0274357	0.47665	0.00176777		823.81	0.011	0.00374767	0.1108	0.00982878	0.3302	0.00374766		780	0.019	0	0.287	0.0141421	0.479	0.0537401		822.123	0.0184	0.007212	0.25945	0.00601	0.58065	0.015486		780	0.012	0.013	0.009	0.003	0.016	0.021	0.287	0.3
834.508	0.01825	0.005303	0.18015	0.025951	0.3343	0.012728		834.508	0.0428	0.00537401	0.2212	0.0275772	0.47825	0.00134352		834.508	0.011	0.00346482	0.1113	0.00841458	0.33125	0.00551542		790	0.019	0	0.287	0.0141421	0.4805	0.0544472		832.8	0.01735	0.00601	0.26295	0.005162	0.58315	0.015061		790	0.012	0.013	0.01	0.003	0.017	0.02	0.289	0.302
845.208	0.018	0.004808	0.18315	0.025951	0.3379	0.011597		845.208	0.04295	0.00502045	0.22225	0.0275065	0.4806	0.00197989		845.208	0.0111	0.00332339	0.11215	0.00806101	0.3334	0.00487905		800	0.0185	0.00070711	0.287	0.0141421	0.4835	0.053033		843.477	0.01685	0.006859	0.2666	0.005091	0.5849	0.015556		800	0.012	0.013	0.009	0.003	0.016	0.02	0.29	0.304
855.907	0.0181	0.00594	0.18725	0.026799	0.33915	0.013647		855.907	0.0422	0.00494975	0.22345	0.0276479	0.48175	0.00190921		855.907	0.0108	0.00318198	0.11425	0.00919239	0.3353	0.00459618		810	0.019	0	0.289	0.0141421	0.4865	0.0516188		854.153	0.017	0.006647	0.26975	0.00502	0.5872	0.015698		810	0.012	0.013	0.009	0.003	0.016	0.02	0.292	0.305
866.605	0.01755	0.005586	0.1925	0.02885	0.341	0.013294		866.605	0.0419	0.00523258	0.22465	0.0275065	0.48445	0.00205061		866.605	0.01045	0.00311127	0.11465	0.0093338	0.33775	0.00509117		820	0.019	0	0.2895	0.013435	0.489	0.0537401		864.83	0.01655	0.006576	0.2743	0.005657	0.58935	0.016051		820	0.012	0.013	0.009	0.003	0.015	0.02	0.294	0.307
877.303	0.01725	0.00601	0.1975	0.029981	0.34275	0.013223		877.303	0.0418	0.00551543	0.22555	0.0270822	0.4859	0.00212134		877.303	0.0105	0.00346483	0.11615	0.00947522	0.34055	0.0046669		830	0.019	0	0.29	0.0141421	0.4925	0.0558614		875.508	0.0176	0.006223	0.27825	0.005445	0.591	0.016122		830	0.012	0.013	0.009	0.003	0.016	0.019	0.295	0.309
888.002	0.01765	0.004879	0.20085	0.030052	0.3453	0.012445		888.002	0.0416	0.00523259	0.2264	0.0270115	0.48785	0.00233346		888.002	0.0103	0.00360624	0.117	0.00827313	0.3417	0.00544472		840	0.019	0	0.2905	0.013435	0.495	0.0565685		886.185	0.0169	0.006223	0.28165	0.005445	0.5931	0.015415		840	0.012	0.013	0.009	0.003	0.015	0.019	0.297	0.31
898.702	0.01785	0.005162	0.20555	0.030618	0.3477	0.012586		898.702	0.04125	0.00544472	0.22755	0.0272236	0.4895	0.00268703		898.702	0.01035	0.00339411	0.11945	0.00820243	0.3445	0.00516187		850	0.0185	0.00070711	0.291	0.0127279	0.496	0.0579828		896.862	0.0167	0.00495	0.2853	0.004525	0.5938	0.016405		850	0.012	0.012	0.009	0.003	0.015	0.019	0.299	0.312
909.4	0.01845	0.006718	0.21095	0.032032	0.352	0.009475		909.4	0.04075	0.00558614	0.22815	0.0275065	0.4927	0.00296984		909.4	0.01015	0.00339411	0.1204	0.00855598	0.3465	0.00445477		860	0.0185	0.00070711	0.2915	0.013435	0.4975	0.0601041		907.538	0.0167	0.005233	0.2898	0.00495	0.59545	0.016051		860	0.011	0.013	0.009	0.003	0.015	0.019	0.3	0.313
920.098	0.0177	0.006081	0.21585	0.033022	0.3521	0.012869		920.098	0.0407	0.00551544	0.22875	0.0272236	0.4946	0.00296984		920.098	0.01015	0.00325268	0.1216	0.00813173	0.34895	0.00565684		870	0.0185	0.00070711	0.2915	0.013435	0.5005	0.0586899		918.215	0.017	0.004525	0.29395	0.005586	0.5976	0.015698		870	0.012	0.013	0.009	0.003	0.015	0.019	0.302	0.315
930.797	0.0171	0.006081	0.22035	0.03288	0.3553	0.011879		930.797	0.04005	0.00558614	0.22945	0.0270822	0.49635	0.00332336		930.797	0.00965	0.00339412	0.1223	0.00813173	0.3503	0.00700034		880	0.0185	0.00070711	0.293	0.0127279	0.5005	0.0601041		928.892	0.0184	0.007071	0.29715	0.005586	0.5993	0.016546		880	0.012	0.012	0.009	0.003	0.015	0.019	0.303	0.316
941.497	0.018	0.006505	0.22565	0.033305	0.357	0.012021		941.497	0.04005	0.00544472	0.23015	0.0269408	0.49875	0.00346481		941.497	0.00995	0.00325269	0.12405	0.00735391	0.3525	0.00558614		890	0.0185	0.00070711	0.293	0.0127279	0.502	0.0622254		939.568	0.01635	0.006435	0.3001	0.004808	0.6011	0.016263		890	0.011	0.012	0.009	0.003	0.014	0.019	0.304	0.318
952.202	0.01745	0.00601	0.2319	0.035072	0.3576	0.013152		952.202	0.0405	0.00551543	0.2307	0.0263044	0.5005	0.00339413		952.202	0.00995	0.00339412	0.1255	0.00629324	0.35485	0.00537402		900	0.018	0.00141421	0.294	0.0127279	0.5035	0.0615183		950.245	0.01665	0.007283	0.30365	0.004596	0.6029	0.016688		900	0.011	0.012	0.009	0.002	0.014	0.018	0.306	0.319
																								910	0.018	0.00141421	0.2945	0.013435	0.505	0.0636396										910	0.011	0.012	0.009	0.002	0.014	0.018	0.308	0.32
																								920	0.0175	0.00070711	0.295	0.0127279	0.507	0.0622254										920	0.011	0.012	0.009	0.002	0.014	0.018	0.309	0.322
																								930	0.018	0.00141421	0.296	0.0127279	0.5065	0.0643467										930	0.011	0.012	0.009	0.003	0.014	0.018	0.31	0.323
																								940	0.0185	0.00070711	0.296	0.0127279	0.509	0.0650538										940	0.011	0.012	0.009	0.003	0.014	0.018	0.312	0.325
																								950	0.018	0.00141421	0.297	0.0127279	0.51	0.0636396										950	0.011	0.012	0.009	0.002	0.013	0.018	0.313	0.326
																								960	0.018	0.00141421	0.297	0.0127279	0.511	0.0650538										960	0.011	0.012	0.009	0.003	0.014	0.018	0.315	0.328
																								970	0.018	0.00141421	0.2985	0.0120208	0.511	0.066468										970	0.01	0.011	0.008	0.002	0.013	0.017	0.316	0.329
[truncated: 9 more columns]
